# Supplementary material for: Lightweight user authentication scheme for roaming service in GLOMONET with privacy preserving
Source: PLoS One. 2021 Feb 26;16(2):e0247441. doi: 10.1371/journal.pone.0247441 (PMC7909710; doi:10.1371/journal.pone.0247441)
Supplement: S1 Data — (ZIP) [file pone.0247441.s001.zip]

Archive with 9 entries (9 files):
- AES.py
- cost.py
- ECDSA.py
- ECIES.py
- ECIES_Communicationcost_Calculator.py
- GLOMONET_PLOSONE_AVISPA.hlpsl
- GLOMONET_PLOSONE_Proverif.pv
- Hash.py
- RSA.py
