# Supplementary material for: Lightweight user authentication scheme for roaming service in GLOMONET with privacy preserving
Source: PLoS One. 2021 Feb 26;16(2):e0247441. doi: 10.1371/journal.pone.0247441 (PMC7909710; doi:10.1371/journal.pone.0247441)
Supplement: S1 Data — (ZIP) [file pone.0247441.s001.zip › AES.py]

import pyaes, pbkdf2, binascii, os, secrets
import time

# Derive a 256-bit AES encryption key from the password
password = "s3cr3t*c0d3"
passwordSalt = os.urandom(16)
key = pbkdf2.PBKDF2(password, passwordSalt).read(32)
print('AES encryption key:', binascii.hexlify(key))

# Encrypt the plaintext with the given key:
#   ciphertext = AES-256-CTR-Encrypt(plaintext, key, iv)
iv = secrets.randbits(256)
plaintext = "Text for encryption sdflkjsdflkjsdflkjsdflkjsdf"
start = time.time()
aes = pyaes.AESModeOfOperationCTR(key, pyaes.Counter(iv))
ciphertext = aes.encrypt(plaintext)
end = time.time()
print("AES encrpytion time : ", end-start)
print('Encrypted:', binascii.hexlify(ciphertext))

# Decrypt the ciphertext with the given key:
#   plaintext = AES-256-CTR-Decrypt(ciphertext, key, iv)
start = time.time()
aes = pyaes.AESModeOfOperationCTR(key, pyaes.Counter(iv))
decrypted = aes.decrypt(ciphertext)
end = time.time()
print("AES decryption time : ", end-start)
print('Decrypted:', decrypted)
