# Supplementary material for: Lightweight user authentication scheme for roaming service in GLOMONET with privacy preserving
Source: PLoS One. 2021 Feb 26;16(2):e0247441. doi: 10.1371/journal.pone.0247441 (PMC7909710; doi:10.1371/journal.pone.0247441)
Supplement: S1 Data — (ZIP) [file pone.0247441.s001.zip › cost.py]

#from ecies.utils import generate_eth_key, generate_key
#from ecies import encrypt, decrypt
from datetime import datetime
import time
import random
import hashlib
import binascii

def bitstring_to_bytes(s):
    v = int(s, 2)
    b = bytearray()
    while v:
        b.append(v & 0xff)
        v >>= 8
    return bytes(b[::-1])

# Function to create the random binary string 
def rand_key(p): 
    key1 = "" 
    for i in range(p): 
        temp = str(random.randint(0, 1)) 
        key1 += temp 
    return(key1)


plain_length = int(input("Plain length bit : "))
## Generate Random plain
ran_plain = rand_key(plain_length)
#print(ran_plain)
bin_plain = bitstring_to_bytes(ran_plain)
#print(bin_plain)

start = time.time()
hash_obj_sha256 = hashlib.sha256(bin_plain)
hash_obj_sha256 = hashlib.sha256(bin_plain)
hash_obj_sha256 = hashlib.sha256(bin_plain)
hash_obj_sha256 = hashlib.sha256(bin_plain)
hash_obj_sha256 = hashlib.sha256(bin_plain)
hash_obj_sha256 = hashlib.sha256(bin_plain)
hash_obj_sha256 = hashlib.sha256(bin_plain)
hash_obj_sha256 = hashlib.sha256(bin_plain)
hash_obj_sha256 = hashlib.sha256(bin_plain)
hash_obj_sha256 = hashlib.sha256(bin_plain)
hash_obj_sha256 = hashlib.sha256(bin_plain)
hash_obj_sha256 = hashlib.sha256(bin_plain)
hash_obj_sha256 = hashlib.sha256(bin_plain)
hash_obj_sha256 = hashlib.sha256(bin_plain)
hash_obj_sha256 = hashlib.sha256(bin_plain)
hash_obj_sha256 = hashlib.sha256(bin_plain)
hash_obj_sha256 = hashlib.sha256(bin_plain)
hash_obj_sha256 = hashlib.sha256(bin_plain)
hash_obj_sha256 = hashlib.sha256(bin_plain)
hash_obj_sha256 = hashlib.sha256(bin_plain)
hash_obj_sha256 = hashlib.sha256(bin_plain)
hash_obj_sha256 = hashlib.sha256(bin_plain)
end = time.time()
print(end)
print(start)
print("SHA256 Hash : ", hash_obj_sha256.hexdigest())

'''
eth_k = generate_eth_key()
sk_hex = eth_k.to_hex()  # hex string
pk_hex = eth_k.public_key.to_hex()  # hex string
print(pk_hex)
# data = b'this is a test'
# print(type(data))
bin_cipher = encrypt(pk_hex, bin_plain)
print(bin_cipher)
bin_hex_string = binascii.hexlify(bin_cipher).decode()
print(bin_hex_string)
binary_bytes = len(bin_hex_string)/2
print(binary_bytes)
print(decrypt(sk_hex, bin_cipher))

secp_k = generate_key()
sk_bytes = secp_k.secret  # bytes
pk_bytes = secp_k.public_key.format(True)  # bytes
#print(pk_bytes)
bin_cipher = encrypt(pk_bytes, bin_plain)
#print(bin_cipher)
bin_hex_string = binascii.hexlify(bin_cipher).decode()
#print(bin_hex_string)
binary_bytes = len(bin_hex_string)/2
print("Cipher length bit :", 2*(binary_bytes-97)*8)
#print(decrypt(sk_bytes, bin_cipher))
'''
