# Supplementary material for: Lightweight user authentication scheme for roaming service in GLOMONET with privacy preserving
Source: PLoS One. 2021 Feb 26;16(2):e0247441. doi: 10.1371/journal.pone.0247441 (PMC7909710; doi:10.1371/journal.pone.0247441)
Supplement: S1 Data — (ZIP) [file pone.0247441.s001.zip › ECDSA.py]

from pycoin.ecdsa import generator_secp256k1, sign, verify
import hashlib, secrets
from datetime import datetime
import time

def sha3_256Hash(msg):
  hashBytes = hashlib.sha3_256(msg.encode("utf8")).digest()
  return int.from_bytes(hashBytes, byteorder="big")

def signECDSAsecp256k1(msg, privKey):
  msgHash = sha3_256Hash(msg)
  signature = sign(generator_secp256k1, privKey, msgHash)
  return signature

def verifyECDSAsecp256k1(msg, signature, pubKey):
  msgHash = sha3_256Hash(msg)
  valid = verify(generator_secp256k1, pubKey, msgHash, signature)
  return valid

# ECDSA sign message (using the curve secp256k1 + SHA3-256)
msg = "M"
start = time.time()
privKey = secrets.randbelow(generator_secp256k1.order())
signature = signECDSAsecp256k1(msg, privKey)
end = time.time()
print("ECDSA signing time : ", end-start)
print("Message:", msg)
print("Private key:", hex(privKey))
print("Signature: r=" + hex(signature[0]) + ", s=" + hex(signature[1]))
print("\n")

# ECDSA verify signature (using the curve secp256k1 + SHA3-256)
start = time.time()
pubKey = (generator_secp256k1 * privKey).pair()
valid = verifyECDSAsecp256k1(msg, signature, pubKey)
end = time.time()
print("ECDSA verifying time : ", end-start)
print("Message:", msg)
print("Public key: (" + hex(pubKey[0]) + ", " + hex(pubKey[1]) + ")")
print("Signature valid?", valid)

# ECDSA verify tampered signature (using the curve secp256k1 + SHA3-256)
msg = "Tampered message"
valid = verifyECDSAsecp256k1(msg, signature, pubKey)
print("\nMessage:", msg)
print("Signature (tampered msg) valid?", valid)
