# Supplementary material for: Lightweight user authentication scheme for roaming service in GLOMONET with privacy preserving
Source: PLoS One. 2021 Feb 26;16(2):e0247441. doi: 10.1371/journal.pone.0247441 (PMC7909710; doi:10.1371/journal.pone.0247441)
Supplement: S1 Data — (ZIP) [file pone.0247441.s001.zip › ECIES.py]

from ecies.utils import generate_eth_key
from ecies import encrypt, decrypt
import binascii
import time

privKey = generate_eth_key()
privKeyHex = privKey.to_hex()
pubKeyHex = privKey.public_key.to_hex()
#print("Encryption public key:", pubKeyHex)
#print("Decryption private key:", privKeyHex)

plaintext = b'Some plaintext for encryption'
print("Plaintext:", plaintext)

start = time.time()
encrypted = encrypt(pubKeyHex, plaintext)
end = time.time()
print("ECIES encrpytion time : ", end-start)
print("Encrypted:", binascii.hexlify(encrypted))

start = time.time()
decrypted = decrypt(privKeyHex, encrypted)
end = time.time()
print("ECIES decryption time : ", end-start)
print("Decrypted:", decrypted)
