# Supplementary material for: Lightweight user authentication scheme for roaming service in GLOMONET with privacy preserving
Source: PLoS One. 2021 Feb 26;16(2):e0247441. doi: 10.1371/journal.pone.0247441 (PMC7909710; doi:10.1371/journal.pone.0247441)
Supplement: S1 Data — (ZIP) [file pone.0247441.s001.zip › GLOMONET_PLOSONE_AVISPA.hlpsl]

%% HLPSL:
role mn user (MN, HN, FN : agent, 
H: hash_func,
SKmh : symmetric_key,
Send, Recv: channel(dy))

played by MU
def= local

IDmn, PWmn, r', U', B', N1', T1', A', K1', K2', K3', K4', CID'  : text, 
H2', H4', H5', V4', IDfn, CID'', T4', N2', SK', N3', A'', U'', B'', R''  : text, 
State : nat

init State := 0
% Registration process
transition
1. State = 0 /\ Recv(start)= | >
State':= 2 
/\ IDmn := new() /\ PWmn := new() 
% secrecy test 
/\ secret(IDmn, id, MN)
/\ secret(PWmn, pw, MN)

/\ r' := new() /\ CID' := H(IDmn) /\ U' = H(PWmn.r') 

%Submit CID, U to home agent via secure channel
/\ Send((CID'.U')_SKmh)

% Accept registration parameters

2. State = 2 /\
Recv((B'.H)_SKmh)= | >
State' := 4 

% Login and authentication phase
/\ N1' := new() /\ T1’ := new() 
/\ A' := B'.H(U')
/\ K1' := A'.CID'
/\ K2' := K1.H(N1')
/\ K3' := H(H(U').H(N1').H(T1')) 
/\ K4' := B'.H(H(N1')) 
/\ witness(MN, HN, n1, N1') 
% Login request M1 to the FA via public channel
/\ Send(CID'.K2'.K3'.K4'.T1')

% MU has nonce nm for FA

%Accept M4 from foreign agent
3. State=4 /\ Recv (H2'.H4'H5'.V4'.IDfn.CID''.T4') 
= | > State’:= 8 

/\ N2' := H2'.A' 
/\ SK' := H(H(N1').A'.N2'.IDfn)
/\ secret (SK', sk, {MN, HN, FN}) 
/\ N3' := H4'.N2' 
/\ A'' := H5.H(N1')
/\ U'' := H(PWmn.r'.H(N3'))
/\ B'' := A''.H(U'')
/\ R'' := H(CID''.U'') 
/\ request(MN, FN, n2, N2') 
/\ request(MN, HN, n3, N3') 

end role 

role hn agent (MN, HN, FN : agent, 
H: hash_func,
SKmh : symmetric_key,
Send, Recv: channel(dy))

played by MU
def= local

CID', U', S, A', B', IDfn, V2', V3', T2', K2', K3', K4', T1' : text, 
N3', T3', V1', FHk, N2', K1'', N1'', B'', SK', H1', H2', H3', CID'', A'', H4', H5' : text, 
State : nat

init State := 0
%Home Agent registration process
% Accept CID, U via secure channel
transition
1. State = 0 /\ Recv
((CID'.U')_SKmh) = | >
State' := 3 

/\ A' := H(CID'.S) 
/\ B' := A'.H(U') 
/\ secret(S, s, {MN, HN, FN})

%Submit the registration details to MU
/\ Send((B'.H)_SKmh)

% Login and authentication phase
% Accept M2 from Foreign Agent
2. State = 3 /\ Recv(IDfn.V2'.V3'.T2'.CID'.K2'.K3'.K4'.T1') = | >

%Return message M3 to FA.
State' := 5 
/\ N3' := new() /\ T3’ := new()
/\ V1' := H(FHk.K2'.K4') 
/\ N2' := V1'.V2'
/\ K1'' := CID'.A' 
/\ N1'' := K2'.K1''
/\ B'' := K4'.H(N1'') 
/\ SK' := H(N1''.A'.H(N2').IDfn) 
/\ secret (SK', sk, {MN, HN, FN}) 
/\ H1' := SK'.H(FHk.N2')
/\ H2' := H(N2').A' 
/\ H3' := H(SK'.FHk.V3'.T3') 
/\ CID'' := CID'.H(N3')
/\ A'' := H(CID''.s)
/\ H4' := N3'.H(N2') 
/\ H5' := A''.N1'' 
/\ Send (H1'.H2'.H3'.H4'.H5'.CID''.T3') 
/\ request(HN, MN, n1, N1')
/\ request(HN, FN, n2, N2')
/\ witness(HN, MN, n3, N3')
end role

role fn agent (MN, HN, FN : agent, 
H: hash_func,
SKmh : symmetric_key,
Send, Recv: channel(dy))

played by MU
def= local

CID', K2', K3', K4', T1', N2', T2', V1', V2', V3' : text, 
T4', SK', V4', H1', H2', H3', H4', H5', CID'', T3', FHk  : text, 
State : nat

init State := 0
% Login and authentication phase
transition

1. State = 0 /\ Recv(CID'.K2'.K3'.K4'.T1') = | >

State' := 1 /\ N2’ := new() /\ T2’ := new()
/\ V1' := H(FHk.K2'.K4') 
/\ V2' := V1'.N2'
/\ V3' := H(V1'.V2'.N2'.T2') 
/\ witness(FN, HN, n2, N2') 
% Submit M2 to the Home Agent

/\ Send(IDfn.V2'.V3'.T2'.CID'.K2'.K3'.K4'.T1') 

% Accept M3 from HA through public channel.
2. State = 1 /\ Recv (H1'.H2'.H3'.H4'.H5'.CID''.T3') = | >
State' := 2 
/\ T4' := new()
/\ SK' := H1'.H(FHk.N2') 
/\ V4' := H(SK'.IDfn.T4') 
/\ secret (SK', sk, {MN, HN, FN}) 

%Return message M4 to the Mobile User
/\ Send (H2'.H4'H5'.V4'.IDfn.CID''.T4') 

end role

role sess (MN, HN, FN : agent, SKmh : symmetric_key, H: hash_func)
def = local 
PS1, PS2, PS3, QR1, QR2, QR3 : channel (dy)
composition

mn user (MN, HN, FN, H, SKmh, PS1, QR1)
/\ hn agent (MN, HN, FN, H, SKmh, PS2, QR2)
/\ fn agent (MN, HN, FN, H, Skmh, PS3, QR3)
end role

role environ()
def = const 
mn, hn, fn : agent 
idmn, pwmn, rn1, rn2, rn3, sk, s : protocol_id
h : hash_func 
skmh : symmetric_key
intruder_knowledge = {mn, hn, fn, h, IDfn} 
composition
sess(mn, hn, fn, skmh, h)
/\ sess(i, hn, fn, skmh, h)
/\ sess(mn, i, fn, skmh, h)
/\ sess(mn, hn, i, skmh, h)
end role

goal
secrecy_of id, pw, cid, s, sk 
authentication_on n1, n2, n3 
end goal

environment()
