# Supplementary material for: Lightweight user authentication scheme for roaming service in GLOMONET with privacy preserving
Source: PLoS One. 2021 Feb 26;16(2):e0247441. doi: 10.1371/journal.pone.0247441 (PMC7909710; doi:10.1371/journal.pone.0247441)
Supplement: S1 Data — (ZIP) [file pone.0247441.s001.zip › GLOMONET_PLOSONE_Proverif.pv]

(*......chanels......*)
free cha:channel [private].
free chb:channel.
free chc:channel.

(*......constants......*)
free IDmn:bitstring [private] .
weaksecret IDmn.
free IDfn:bitstring. 
free IDhn:bitstring.
free PWmn:bitstring [private].
weaksecret PWmn.

(*......secret key......*)
free s:bitstring [private].
free FHk:bitstring [private].

(*......shared key......*)
free SK:bitstring [private].
free SK':bitstring [private].

(*......functions......*)
fun concat(bitstring,bitstring):bitstring.
fun xor(bitstring,bitstring):bitstring.
fun h(bitstring):bitstring.
equation forall p:bitstring, q:bitstring; xor(xor(p,q), q)=p.

(*......events......*)
event beginMN(bitstring).
event endMN(bitstring).
event beginFN(bitstring).
event endFN(bitstring).
event beginHN(bitstring).
event endHN(bitstring).

(*......MN's process......*)
let pMN=
new r:bitstring;
let CIDi = xor(h(IDmn),r) in
let UIDi = h(concat(PWmn,r)) in 
let Ri = h(concat(CIDi,UIDi)) in 

out(cha,(CIDi,UIDi)); 
in(cha,(XBi:bitstring));

event beginMN(IDmn);
let r' = xor(CIDi,h(IDmn)) in 
let UIDi' = h(concat(PWmn, r')) in 
let Ri' = h(concat(CIDi,UIDi')) in 
if Ri=Ri' then
let Ai' = xor(XBi,h(UIDi')) in
let K1 = xor(Ai', CIDi) in
new n1:bitstring;
new T1:bitstring; 
let K2 = xor(K1, h(n1)) in
let K3 = h(concat(concat(h(UIDi'), h(n1)),T1)) in 
let K4 = xor(XBi, h(h(n1))) in 
out(chc, (CIDi, K2, K3, K4, T1)); 

in(chc,(XXH2:bitstring, XXH4:bitstring, XXH5:bitstring, XV4:bitstring, XXIDfn:bitstring, XXCIDnew:bitstring, XT4:bitstring)); 
let N2' = xor(XXH2, Ai') in 
let XSK' = h(concat(concat(concat(h(n1), Ai'), N2'), XXIDfn)) in 
let V4' = h(concat(concat(XSK', XXIDfn), XT4)) in 
if XV4=V4' then
let n3' = xor(XXH4, N2') in 
let Ainew' = xor(XXH5, h(n1)) in 
let Uidnew = h(concat(PWmn, xor(r', h(n3')))) in
let Binew = xor(Ainew', h(Uidnew)) in 
let Rinew = h(concat(XXCIDnew, Uidnew)) in 
let Bi = Binew in
let Ri = Rinew in 
let CIDi = XXCIDnew in 
event endMN(IDmn).

(*......FN's process......*)
let pFN=
in(chc, (XCIDi:bitstring, XK2:bitstring, XK3:bitstring, XK4:bitstring, XT1:bitstring));
event beginFN(IDfn);
new n2:bitstring;
new T2:bitstring; 
let V1 = h(concat(concat(FHk, XK2),XK4)) in
let V2 = xor(V1, n2) in
let V3 = h(concat(concat(concat(V1,V2),n2),T2)) in 
out(chb,(IDfn, V2, V3, T2, XCIDi, XK2, XK3, XK4, XT1));

in(chb, (XH1:bitstring, XH2:bitstring, XH3:bitstring, XH4:bitstring, XH5:bitstring, XT3:bitstring, XCIDnew:bitstring)); 
let SK' = xor(XH1, h(concat(FHk, n2))) in 
let H3' = h(concat(concat(concat(SK', FHk), V3),XT3)) in
if H3'=XH3 then 
new T4:bitstring; 
let V4 = h(concat(concat(SK', IDfn), T4)) in 
out(chc,(XH2, XH4, XH5, V4, IDfn, XCIDnew, T4));
event endFN(IDfn).


(*......HN's process......*)
let pHN=
in(cha,(XCIDi:bitstring, XUIDi:bitstring));
let Ai=h(concat(XCIDi,s)) in
let Bi=xor(Ai, h(XUIDi)) in 
out(cha,(Bi));

event beginHN(IDhn);
in(chb, (XIDfn:bitstring, XV2:bitstring, XV3:bitstring, XT2:bitstring, XXCIDi:bitstring, XXK2:bitstring, XXK3:bitstring, XXK4:bitstring, XXT1:bitstring));
let V1'= h(concat(concat(FHk, XXK2),XXK4)) in
let n2'= xor(V1', XV2) in
let V3'= h(concat(concat(concat(V1',XV2),n2'),XT2)) in  
if V3'=XV3 then 
let XAi'= h(concat(XXCIDi,s)) in
let K1' = xor(XXCIDi, XAi') in 
let N1' = xor(XXK2, K1') in 
let Bi' = xor(XXK4, h(N1')) in 
let HU' = xor(Bi', XAi') in 
let K3' = h(concat(concat(HU',N1'),XXT1)) in 
if K3'=XXK3 then 
let SK = h(concat(concat(concat(N1', XAi'), h(n2')), XIDfn)) in 
let H1 = xor(SK, h(concat(FHk, n2'))) in
let H2 = xor(h(n2'), XAi') in 
new n3:bitstring; 
new T3:bitstring; 
let H3 = h(concat(concat(concat(SK, FHk), V3'),T3)) in
let CIDnew = xor(XXCIDi, h(n3)) in
let Ainew = h(concat(CIDnew, s)) in
let H4 = xor(n3, h(n2')) in
let H5 = xor(Ainew, N1') in 
out(chb, (H1, H2, H3, H4, H5, T3, CIDnew)); 
event endHN(IDhn). 

(*......quries......*)
query attacker(IDmn).
query attacker(PWmn).
query attacker(SK).
query attacker(SK').
query id:bitstring; inj-event(endMN(id)) ==> inj-event(beginMN(id)).
query id:bitstring; inj-event(endFN(id)) ==> inj-event(beginFN(id)).
query id:bitstring; inj-event(endHN(id)) ==> inj-event(beginHN(id)).

set traceDisplay=long.
process
	((!pMN)|(!pHN)|(!pFN))
