# Supplementary material for: Lightweight user authentication scheme for roaming service in GLOMONET with privacy preserving
Source: PLoS One. 2021 Feb 26;16(2):e0247441. doi: 10.1371/journal.pone.0247441 (PMC7909710; doi:10.1371/journal.pone.0247441)
Supplement: S1 Data — (ZIP) [file pone.0247441.s001.zip › Hash.py]

import hashlib, binascii
import time

text = 'hello'
data = text.encode("utf8")

start = time.time()
sha256hash = hashlib.sha256(data).digest()
end = time.time()
print("Hash function time : ", end-start)
print("SHA-256:   ", binascii.hexlify(sha256hash))
