# Supplementary material for: Lightweight user authentication scheme for roaming service in GLOMONET with privacy preserving
Source: PLoS One. 2021 Feb 26;16(2):e0247441. doi: 10.1371/journal.pone.0247441 (PMC7909710; doi:10.1371/journal.pone.0247441)
Supplement: S1 Data — (ZIP) [file pone.0247441.s001.zip › RSA.py]

from Crypto.PublicKey import RSA
from Crypto.Cipher import PKCS1_OAEP
import binascii
import time

keyPair = RSA.generate(3072)

pubKey = keyPair.publickey()
print(f"Public key:  (n={hex(pubKey.n)}, e={hex(pubKey.e)})")
pubKeyPEM = pubKey.exportKey()
print(pubKeyPEM.decode('ascii'))

print(f"Private key: (n={hex(pubKey.n)}, d={hex(keyPair.d)})")
privKeyPEM = keyPair.exportKey()
print(privKeyPEM.decode('ascii'))

msg = b'A message for encryption'
encryptor = PKCS1_OAEP.new(pubKey)
start = time.time()
encrypted = encryptor.encrypt(msg)
end = time.time()
print("RSA encrpytion time : ", end-start)
print("Encrypted:", binascii.hexlify(encrypted))

decryptor = PKCS1_OAEP.new(keyPair)
start = time.time()
decrypted = decryptor.decrypt(encrypted)
end = time.time()
print("RSA decryption time : ", end-start)
print('Decrypted:', decrypted)
